# Supplementary material for: Diversity, Composition and Resilience of the Root Microbiome of Tomato Plants in a Hydroponic Rockwool System
Source: Environ Microbiol Rep. 2026 Jun 21;18(3):e70380. doi: 10.1111/1758-2229.70380 (PMC13283755; doi:10.1111/1758-2229.70380)
Supplement: Supplementary file 1 — Table S1: Quality and quantity of DNA extracted from rockwool samples. Treatments: pretreatment (PRE), control (CTL), PlantMate (PM). Sample day (days after planting, DAP). DNA quality measures based on ratios of absorbance at 260, 280 and 230 nm. DNA concentration measured by fluorometer. Table S2: Statistics for DADA2 denoising and quality filtering of rRNA gene 16S V4 sequences from rockwool samples. MiSeq reads: number of FASTQ sequences. Quality reads: number of reads passing DADA2 quality filter (using default threshold of < 2 estimated base errors). Quality reads as percentage of input reads. Denoised reads: after application of the DADA2 error model. Nonchimeric reads: after chimera detection and removal. Final reads, after filtering, denoising and chimera removal, as a percentage of input reads. Table S3: Statistics for filtering during qiime processing for rockwool 16S samples. Filtered reads: after removal of ASVs classified as eukaryote, mitochondria or chloroplast. The lowest depth sample (C02p05a) was dropped from further processing. Table S4: Statistics for DADA2 denoising and quality filtering of 18S rRNA gene ITS1 sequences from rockwool samples. MiSeq reads: number of FASTQ sequences. Quality reads: number of reads passing DADA2 quality filter (using default threshold of < 2 estimated base errors). Quality reads as percentage of input reads. Denoised reads: after application of the DADA2 error model. Nonchimeric reads: after chimera detection and removal. Final reads, after filtering, denoising and chimera removal, as a percentage of input reads. Table S5: Statistics for filtering during qiime processing for rockwool ITS samples. Filtered reads: after removal of ASVs classified as mitochondria or chloroplast. Table S6: Differential abundance at genus level for taxa with > 1% overall relative abundance. Log‐fold‐change (LFC), LFC standard error (LFC SE) and q‐value were calculated by ANCOM‐BC2 with default parameters comparing relative abundance bef [file EMI4-18-e70380-s001.xlsx]

## Sheet: Table S1
	Table S1. Quality and quantity of DNA extracted from rockwool samples. Treatments: pre-treatment (PRE), control (CTL), PlantMate (PM). Sample day (days after planting, DAP). DNA quality measures based on ratios of absorbance at 260 nm, 280 nm and 230 nm. DNA concentration measured by fluorometer.
	Sample ID	Treatment	DAP	A260/A280 ratio	A260/A230 ratio	DNA amount (ng)	DNA conc (ng/uL)
	C02p01a	PRE	55	1.9	1.94	7.7	77
	C02p02a	PRE	55	1.88	1.88	4.2	42
	C02p04a	PRE	55	1.88	1.94	30.3	303
	C02p05a	PRE	55	1.88	1.96	11.6	116
	C02p06a	PRE	55	1.88	1.85	8.2	82
	C02p07a	PRE	55	1.87	1.94	6.4	64
	C02p08a	PRE	55	1.98	2	3.8	38
	C04p01a	CTL	57	1.92	2.04	20.3	203
	C04p02a	CTL	57	1.9	2.03	18.4	184
	C04p03a	CTL	57	1.91	2.07	22.4	224
	C04p04a	CTL	57	1.91	2	22.9	229
	C04p05a	PM	57	1.92	2.05	17.8	178
	C04p06a	PM	57	1.91	2.01	15	150
	C04p07a	PM	57	1.89	2.04	10.3	103
	C04p08a	PM	57	1.92	2.06	21.7	217
	C06p01a	PM	62	1.87	1.95	15.3	219
	C06p02a	PM	62	1.87	1.94	12.7	212
	C06p03a	PM	62	1.87	1.96	11.7	195
	C06p04a	PM	62	1.87	1.94	9.1	182
	C06p05a	CTL	62	1.85	1.92	11.2	224
	C06p06a	CTL	62	1.85	1.92	13.6	271
	C06p07a	CTL	62	1.88	2	16.1	202
	C06p08a	CTL	62	1.9	1.96	10.8	179
	C07p01a	PM	66	1.85	1.89	8.1	162
	C07p02a	PM	66	1.81	2.08	12.2	122
	C07p03a	PM	66	1.81	2.06	15.1	151
	C07p04a	PM	66	1.86	2.03	13.4	134
	C07p05a	CTL	66	1.85	1.94	7.1	142
	C07p06a	CTL	66	1.87	2.04	26	260
	C07p07a	CTL	66	1.83	2.03	12.8	128
	C07p08a	CTL	66	1.85	2.09	20.5	205

## Sheet: Table S2
	Table S2. Statistics for DADA2 denoising and quality filtering of rRNA gene 16S V4 sequences from rockwool samples. MiSeq reads: number of FASTQ sequences. Quality reads: number of reads passing DADA2 quality filter (using default threshold of <2 estimated base errors). Quality reads as percentage of input reads. Denoised reads: after application of the DADA2 error model. Non-chimeric reads: afte…
	Sample ID	Treatment	DAP	MiSeq reads	quality reads	quality reads percent	denoised reads	non-chimeric reads	non-chimeric reads percent
	C02p01a	PRE	55	92904	87015	93.66	85287	81031	87.22
	C02p02a	PRE	55	98039	90981	92.8	88955	84251	85.94
	C02p04a	PRE	55	66999	61843	92.3	60552	59281	88.48
	C02p05a	PRE	55	41231	38312	92.92	37446	36603	88.78
	C02p06a	PRE	55	70278	65381	93.03	63922	61487	87.49
	C02p07a	PRE	55	91377	84577	92.56	82841	79098	86.56
	C02p08a	PRE	55	82255	76919	93.51	75436	72602	88.26
	C04p01a	CTL	57	110913	102809	92.69	101069	97480	87.89
	C04p02a	CTL	57	111963	102595	91.63	100935	96265	85.98
	C04p03a	CTL	57	120467	111492	92.55	109559	105834	87.85
	C04p04a	CTL	57	100749	92313	91.63	90576	87944	87.29
	C04p05a	PM	57	92852	86285	92.93	84594	81493	87.77
	C04p06a	PM	57	77695	71859	92.49	70360	68414	88.05
	C04p07a	PM	57	93773	85359	91.03	83833	81497	86.91
	C04p08a	PM	57	92838	85819	92.44	84069	81399	87.68
	C06p01a	PM	62	107330	100713	93.83	99099	89605	83.49
	C06p02a	PM	62	83490	78380	93.88	76982	71241	85.33
	C06p03a	PM	62	103157	96919	93.95	95521	89268	86.54
	C06p04a	PM	62	93920	88144	93.85	86404	79367	84.5
	C06p05a	CTL	62	124479	117566	94.45	115966	104795	84.19
	C06p06a	CTL	62	115802	107017	92.41	105378	95524	82.49
	C06p07a	CTL	62	125455	117523	93.68	115628	101908	81.23
	C06p08a	CTL	62	97279	89784	92.3	88028	80952	83.22
	C07p01a	PM	66	123245	115256	93.52	113100	100102	81.22
	C07p02a	PM	66	103150	95534	92.62	94017	88220	85.53
	C07p03a	PM	66	130865	121937	93.18	119982	108510	82.92
	C07p04a	PM	66	80131	74235	92.64	72605	67490	84.22
	C07p05a	CTL	66	122872	114202	92.94	112043	100648	81.91
	C07p06a	CTL	66	81279	76170	93.71	74762	70533	86.78
	C07p07a	CTL	66	126793	118349	93.34	116016	106411	83.92
	C07p08a	CTL	66	92647	86532	93.4	84859	80399	86.78

## Sheet: Table S3
	Table S3. Statistics for filtering during qiime processing for rockwool 16S samples. Filtered reads: after removal of ASVs classified as eukaryote, mitochondria or chloroplast. The lowest depth sample (C02p05a) was dropped from further processing.
	Sample ID	Treatment	DAP	DADA2 reads	filtered reads	filtered reads percent	unique ASVs
	C02p01a	PRE	55	81031	77339	95.4	547
	C02p02a	PRE	55	84251	81481	96.7	524
	C02p04a	PRE	55	59281	54714	92.3	562
	C02p05a	PRE	55	36603	NA	NA	NA
	C02p06a	PRE	55	61487	58492	95.1	497
	C02p07a	PRE	55	79098	74675	94.4	514
	C02p08a	PRE	55	72602	70886	97.6	509
	C04p01a	CTL	57	97480	90553	92.9	664
	C04p02a	CTL	57	96265	93657	97.3	545
	C04p03a	CTL	57	105834	98638	93.2	649
	C04p04a	CTL	57	87944	83418	94.9	604
	C04p05a	PM	57	81493	74786	91.8	584
	C04p06a	PM	57	68414	62700	91.6	587
	C04p07a	PM	57	81497	69863	85.7	641
	C04p08a	PM	57	81399	74767	91.9	638
	C06p01a	PM	62	89605	88116	98.3	467
	C06p02a	PM	62	71241	70276	98.6	462
	C06p03a	PM	62	89268	87906	98.5	438
	C06p04a	PM	62	79367	78754	99.2	511
	C06p05a	CTL	62	104795	103690	98.9	509
	C06p06a	CTL	62	95524	94416	98.8	510
	C06p07a	CTL	62	101908	100011	98.1	536
	C06p08a	CTL	62	80952	79077	97.7	534
	C07p01a	PM	66	100102	98271	98.2	655
	C07p02a	PM	66	88220	87644	99.3	514
	C07p03a	PM	66	108510	106896	98.5	603
	C07p04a	PM	66	67490	66999	99.3	558
	C07p05a	CTL	66	100648	88055	87.5	601
	C07p06a	CTL	66	70533	69762	98.9	478
	C07p07a	CTL	66	106411	104846	98.5	599
	C07p08a	CTL	66	80399	79179	98.5	556
	subtotals	Treatment	n	DADA2 reads	filtered reads mean	unique ASVs mean	unique ASVs SD
		PRE	7	67764.7	59655.3	526	24.5
		CTL	12	94057.8	90441.8	565	57.9
		PM	12	83883.8	80581.5	555	75.2
	total		31	2609652	2469867	553.2	61.1507

## Sheet: Table S4
	Table S4. Statistics for DADA2 denoising and quality filtering of 18S rRNA gene ITS1 sequences from rockwool samples. MiSeq reads: number of FASTQ sequences. Quality reads: number of reads passing DADA2 quality filter (using default threshold of <2 estimated base errors). Quality reads as percentage of input reads. Denoised reads: after application of the DADA2 error model. Non-chimeric reads: af…
	Sample ID	Treatment	DAP	MiSeq reads	quality reads	quality reads percent	denoised reads	non-chimeric reads	non-chimeric reads percent
	C02p01b	PRE	55	33170	29303	88.34	29067	28891	87.1
	C02p02b	PRE	55	37868	35183	92.91	35078	34335	90.67
	C02p04b	PRE	55	51567	45114	87.49	44827	44248	85.81
	C02p05b	PRE	55	58987	50644	85.86	50236	49456	83.84
	C02p06b	PRE	55	80668	68734	85.21	68507	67179	83.28
	C02p07b	PRE	55	61047	51503	84.37	51228	50593	82.88
	C02p08b	PRE	55	35253	31237	88.61	31017	30909	87.68
	C04p01b	CTL	57	44565	40679	91.28	40565	39647	88.96
	C04p02b	CTL	57	37837	34769	91.89	34648	34512	91.21
	C04p03b	CTL	57	35770	32750	91.56	32683	32193	90
	C04p04b	CTL	57	25862	23842	92.19	23779	23666	91.51
	C04p05b	PM	57	50865	45995	90.43	45805	44202	86.9
	C04p06b	PM	57	53733	48198	89.7	47900	46173	85.93
	C04p07b	PM	57	61361	56483	92.05	56255	53012	86.39
	C04p08b	PM	57	44360	40686	91.72	40575	40004	90.18
	C06p01b	PM	62	31272	28113	89.9	27939	27746	88.72
	C06p02b	PM	62	39487	33176	84.02	33040	32445	82.17
	C06p03b	PM	62	47205	40051	84.84	39883	39119	82.87
	C06p04b	PM	62	39821	34316	86.18	34130	33987	85.35
	C06p05b	CTL	62	34588	30569	88.38	30473	29745	86
	C06p06b	CTL	62	58798	51917	88.3	51372	49789	84.68
	C06p07b	CTL	62	26010	22712	87.32	22595	22544	86.67
	C06p08b	CTL	62	26456	23958	90.56	23856	23727	89.68
	C07p01b	PM	66	45343	41662	91.88	41475	40523	89.37
	C07p02b	PM	66	64758	58892	90.94	58765	55450	85.63
	C07p03b	PM	66	29845	27329	91.57	27201	26618	89.19
	C07p04b	PM	66	24402	22272	91.27	22179	21624	88.62
	C07p05b	CTL	66	71359	64242	90.03	63456	58583	82.1
	C07p06b	CTL	66	37585	32346	86.06	32132	31726	84.41
	C07p07b	CTL	66	33790	28938	85.64	28661	28546	84.48
	C07p08b	CTL	66	43507	37884	87.08	37619	37544	86.29

## Sheet: Table S5
	Table S5. Statistics for filtering during qiime processing for rockwool ITS samples. Filtered reads: after removal of ASVs classified as mitochondria or chloroplast.
	Sample ID	Treatment	DAP	DADA2 reads	filtered reads	filtered reads percent	unique ASVs
	C02p01b	PRE	55	28891	28891	100	56
	C02p02b	PRE	55	34335	34335	100	45
	C02p04b	PRE	55	44248	44248	100	81
	C02p05b	PRE	55	49456	49456	100	101
	C02p06b	PRE	55	67179	67179	100	95
	C02p07b	PRE	55	50593	50593	100	80
	C02p08b	PRE	55	30909	30909	100	47
	C04p01b	CTL	57	39647	39647	100	76
	C04p02b	CTL	57	34512	34512	100	47
	C04p03b	CTL	57	32193	32193	100	66
	C04p04b	CTL	57	23666	23666	100	48
	C04p05b	PM	57	44202	44202	100	102
	C04p06b	PM	57	46173	46173	100	104
	C04p07b	PM	57	53012	53012	100	91
	C04p08b	PM	57	40004	40004	100	71
	C06p01b	PM	62	27746	27746	100	53
	C06p02b	PM	62	32445	32445	100	76
	C06p03b	PM	62	39119	39119	100	78
	C06p04b	PM	62	33987	33987	100	60
	C06p05b	CTL	62	29745	29745	100	62
	C06p06b	CTL	62	49789	49789	100	92
	C06p07b	CTL	62	22544	22544	100	44
	C06p08b	CTL	62	23727	23727	100	44
	C07p01b	PM	66	40523	40523	100	92
	C07p02b	PM	66	55450	55450	100	88
	C07p03b	PM	66	26618	26618	100	41
	C07p05b	CTL	66	58583	58583	100	112
	C07p06b	CTL	66	31726	31726	100	51
	C07p07b	CTL	66	28546	28546	100	57
	C07p08b	CTL	66	37544	37544	100	68
	subtotals	Treatment	n	DADA2 reads	filtered reads mean	unique ASVs mean	unique ASVs SD
		PRE	7	43658.7	43658.7	72	22.8
		CTL	12	34351.8	34351.8	64	20.9
		PM	11	39934.5	39934.5	78	20.2
	total		30	1157112	1157112	70.9333	21.2975

## Sheet: Table S6
	Table S6. Differential abundance at genus level for taxa with >1% overall relative abundance. Log-fold-change (LFC), LFC standard error (LFC SE) and q-value were calculated by ANCOM-BC2 with default parameters comparing relative abundance before treatment (day 0) to the given day after treatment (DAP).
	Family	Genus	DAP	relative abundance mean (%)	relative abundance SD (%)	LFC	LFC SE	q-value
	Sphingomonadaceae	Novosphingobium	d07	4.8	4.2	2.1	0.28	0
	Sphingomonadaceae	Novosphingobium	d11	4.8	4.2	1.42	0.31	0.02
	Spirosomaceae	Emticicia	d07	3.5	2.7	-1.65	0.3	0
	Spirosomaceae	Emticicia	d11	3.5	2.7	-1.72	0.37	0.02
	Cellvibrionaceae	Cellvibrio	d07	4.1	3.8	-2.62	0.5	0.01
